# Supplementary material for: The Psychosocial Burden of Families with Childhood Blood Cancer
Source: Int J Environ Res Public Health. 2022 Jan 5;19(1):599. doi: 10.3390/ijerph19010599 (PMC8744617; doi:10.3390/ijerph19010599)
Supplement: Supplementary file 1 [file ijerph-19-00599-s001.zip]

Archive with 1 entries (1 files):
- ijerph-1465120-supplementary.pdf
